# Supplementary material for: IL-6 Promotes the Proliferation and Immunosuppressive Function of Myeloid-Derived Suppressor Cells via the MAPK Signaling Pathway in Bladder Cancer
Source: Biomed Res Int. 2021 Apr 23;2021:5535578. doi: 10.1155/2021/5535578 (PMC8088376; doi:10.1155/2021/5535578)
Supplement: Supplementary Materials — Table S1: monoclonal antibodies used for flow cytometric assay. Table S2: antibodies used for western blotting. Table S3: statistics of the RNA-seq data for human MDSCs. Table S4: statistics of the RNA-seq data for mice MDSCs. [file 5535578.f1.zip]

Archive with 4 entries (4 files):
- table S1.docx
- table S2.docx
- table S3.docx
- table S4.docx
